# Supplementary material for: Combination of Immune-Related Network and Molecular Typing Analysis Defines a Three-Gene Signature for Predicting Prognosis of Triple-Negative Breast Cancer
Source: Biomolecules. 2022 Oct 25;12(11):1556. doi: 10.3390/biom12111556 (PMC9687467; doi:10.3390/biom12111556)
Supplement: Supplementary file 1 [file biomolecules-12-01556-s001.zip]

Archive with 10 entries (10 files):
- Supplementary Figure S1.pdf
- Supplementary Figure S2.pdf
- Supplementary Figure S3.pdf
- Supplementary Figure S4.tif
- Supplementary Figure S5.tif
- Supplementary Figure S6.pdf
- Supplementary Figure S7.tif
- Supplementary Table. S1.xlsx
- Supplementary Table. S2.xlsx
- Supplementary Table. S3.pdf
