# Supplementary material for: Combination of Immune-Related Network and Molecular Typing Analysis Defines a Three-Gene Signature for Predicting Prognosis of Triple-Negative Breast Cancer
Source: Biomolecules. 2022 Oct 25;12(11):1556. doi: 10.3390/biom12111556 (PMC9687467; doi:10.3390/biom12111556)
Supplement: Supplementary file 1 [file biomolecules-12-01556-s001.zip › Supplementary Table. S1.xlsx]

## Sheet: Sheet1
Table.S1 The TOP 20 terms for KEGG annotation of 1139 DEIGs
ID	Description	GeneRatio	BgRatio	pvalue	p.adjust	qvalue	geneID	Count
hsa04060	Cytokine-cytokine receptor interaction	106/732	295/8112	5.64392e-39	1.6706e-36	1.0872e-36	CD27/CX3CR1/CXCL13/IFNG/IL12B/IL12RB1/IL18/IL1R1/IL1RL1/IL21R/IL23A/IL27/IL6/IL6ST/IL9R/LTA/TNF/TNFRSF13C/TNFSF13B/TNFSF4/CCR7/CXCL10/CXCL11/CXCL14/CXCL2/CXCL8/CXCL9/IL36RN/PF4/PPBP/CCL11/CCL14/CCL16/CCL17/CCL20/CCL21/CCL23/CCL24/CCL25/CCL5/CCL7/CX3CL1/FASLG/IFNL1/IFNL3/IL36G/LEP/TNFRSF4/ACKR3/ACKR4/CCR4/CCR5/CCR8/CNTFR/CXCR1/CXCR2/CXCR3/CXCR4/CXCR6/GHR/IL11RA/IL12RB2/IL1R2/IL20RA/IL2RA/IL2RB/IL2…	106
hsa04061	Viral protein interaction with cytokine and cytokine receptor	44/732	100/8112	1.22064e-20	1.80655e-18	1.17567e-18	CX3CR1/CXCL13/IL18/IL6/IL6ST/LTA/TNF/CCR7/CXCL10/CXCL11/CXCL14/CXCL2/CXCL8/CXCL9/PF4/PPBP/CCL11/CCL14/CCL16/CCL17/CCL20/CCL21/CCL23/CCL24/CCL25/CCL5/CCL7/CX3CL1/ACKR3/ACKR4/CCR4/CCR5/CCR8/CXCR1/CXCR2/CXCR3/CXCR4/IL20RA/IL2RA/IL2RB/IL2RG/CCL28/CXCL12/IL37	44
hsa04640	Hematopoietic cell lineage	39/732	99/8112	2.04495e-16	2.01769e-14	1.31308e-14	CD19/CD1A/CD1B/CD1E/CD7/CR2/FCGR1A/HLA-DOB/HLA-DQA1/HLA-DQA2/HLA-DQB1/IL1R1/IL6/IL9R/TFRC/TNF/MS4A1/KIT/CD36/IL11RA/IL1R2/IL2RA/CD2/CD24/CD38/CD3E/CD5/CD8B/CSF3/EPO/IL1A/CSF2/IL11/CD3D/CD3G/CD37/ITGA3/CD34/MME	39
hsa05323	Rheumatoid arthritis	35/732	93/8112	3.79712e-14	2.80987e-12	1.82861e-12	CD80/CD86/CTLA4/HLA-DOB/HLA-DQA1/HLA-DQA2/HLA-DQB1/ICAM1/IFNG/IL18/IL23A/IL6/TLR4/TNF/TNFSF13B/CXCL2/CXCL8/CCL20/CCL5/ITGB2/ANGPT1/CXCL12/FOS/IL1A/VEGFA/JUN/CSF2/IL11/LTB/TEK/ITGAL/MMP1/MMP3/ATP6V0B/ATP6V1C2	35
hsa05169	Epstein-Barr virus infection	52/732	202/8112	1.32445e-12	6.68762e-11	4.35218e-11	CD19/CR2/HLA-A/HLA-B/HLA-C/HLA-DOB/HLA-DQA1/HLA-DQA2/HLA-DQB1/HLA-F/HLA-G/ICAM1/IL6/IRF7/JAK3/RELB/TAP1/TAP2/TNF/TRAF2/BCL2/CXCL10/IKBKE/IRAK1/ISG15/OAS1/OAS2/OAS3/SKP2/STAT1/BAX/CALR/CD3E/MAPK10/PIK3R1/TAPBP/PDIA3/PSMC4/PSMD2/PSMD4/SEM1/PSMD14/ADRM1/JUN/NFKBIE/PIK3R2/ITGAL/CD3D/CD3G/HDAC2/CCNA2/E2F1	52
hsa05322	Systemic lupus erythematosus	41/732	136/8112	1.3556e-12	6.68762e-11	4.35218e-11	C6/C7/C8G/CD80/CD86/FCGR1A/FCGR3A/HLA-DOB/HLA-DQA1/HLA-DQA2/HLA-DQB1/IFNG/TNF/CTSG/ELANE/H2BC10/H2BC11/H2BC12/H2BC21/H2BC4/H2BC6/H2BC7/H2BC8/H4C1/H4C11/H4C12/H4C14/H4C2/H4C3/H4C4/H4C5/H4C8/H4C9/H3C1/H3C10/H3C11/H3C12/H3C13/H3C4/H3C7/H3C8	41
hsa04062	Chemokine signaling pathway	49/732	192/8112	8.5147e-12	3.6005e-10	2.34314e-10	CX3CR1/CXCL13/ITK/JAK3/CCR7/CXCL10/CXCL11/CXCL14/CXCL2/CXCL8/CXCL9/PF4/PPBP/CCL11/CCL14/CCL16/CCL17/CCL20/CCL21/CCL23/CCL24/CCL25/CCL5/CCL7/CX3CL1/HCK/NCF1/SRC/STAT1/STAT5B/RAC2/CCR4/CCR5/CCR8/CXCR1/CXCR2/CXCR3/CXCR4/CXCR6/CCL28/CXCL12/PIK3R1/GNAI1/ARRB1/RAC3/PIK3R2/SHC2/SHC4/GRK5	49
hsa05203	Viral carcinogenesis	50/732	204/8112	2.59186e-11	9.58987e-10	6.24092e-10	HLA-A/HLA-B/HLA-C/HLA-F/HLA-G/IL6ST/IRF7/JAK3/TRAF2/H2BC10/H2BC11/H2BC12/H2BC21/H2BC4/H2BC6/H2BC7/H2BC8/GSN/SKP2/SRC/STAT5B/CCR4/CCR5/CCR8/BAX/EGR3/H4C1/H4C11/H4C12/H4C14/H4C2/H4C3/H4C4/H4C5/H4C8/H4C9/PIK3R1/SCRIB/JUN/PIK3R2/HDAC2/CCNA2/CDKN2A/PMAIP1/KAT2B/STAT5A/CDC20/CDK1/YWHAZ/PKM	50
hsa04630	JAK-STAT signaling pathway	43/732	162/8112	4.2133e-11	1.38571e-09	9.01793e-10	IFNG/IL12B/IL12RB1/IL21R/IL23A/IL6/IL6ST/IL9R/JAK3/BCL2/IFNL1/IFNL3/LEP/SOCS1/STAT1/STAT5B/CNTFR/GHR/IL11RA/IL12RB2/IL20RA/IL2RA/IL2RB/IL2RG/LEPR/LIFR/CSF3/EPO/IL17D/PIK3R1/TSLP/SOCS3/PDGFRA/GFAP/PIK3R2/CSF2/CTF1/EGF/IL11/OSM/PDGFA/SOCS2/STAT5A	43
hsa04613	Neutrophil extracellular trap formation	47/732	190/8112	7.43244e-11	2.2e-09	1.43172e-09	CLEC7A/FCGR1A/FCGR3A/FGA/TLR4/CAMP/CTSG/ELANE/H2BC10/H2BC11/H2BC12/H2BC21/H2BC4/H2BC6/H2BC7/H2BC8/CYBA/FPR2/NCF1/SRC/ITGB2/RAC2/FPR3/H4C1/H4C11/H4C12/H4C14/H4C2/H4C3/H4C4/H4C5/H4C8/H4C9/PIK3R1/SELP/AQP9/PIK3R2/ITGAL/HDAC2/H3C1/H3C10/H3C11/H3C12/H3C13/H3C4/H3C7/H3C8	47
hsa04940	Type I diabetes mellitus	20/732	43/8112	1.29855e-10	3.49428e-09	2.27402e-09	CD80/CD86/HLA-A/HLA-B/HLA-C/HLA-DOB/HLA-DQA1/HLA-DQA2/HLA-DQB1/HLA-F/HLA-G/HSPD1/IFNG/IL12B/LTA/TNF/FASLG/GZMB/IL1A/PTPRN2	20
hsa04514	Cell adhesion molecules	38/732	149/8112	2.02202e-09	4.98765e-08	3.24587e-08	CD274/CD6/CD80/CD86/CTLA4/HLA-A/HLA-B/HLA-C/HLA-DOB/HLA-DQA1/HLA-DQA2/HLA-DQB1/HLA-F/HLA-G/ICAM1/ICOSLG/JAM3/PDCD1/PVR/CLDN1/ITGB2/CD2/CD8B/CD99L2/ICOS/JAM2/SELP/TIGIT/VCAM1/VSIR/SDC1/ICAM2/ITGAL/CD34/ICAM3/ITGB7/SELL/PECAM1	38
hsa04659	Th17 cell differentiation	31/732	108/8112	2.95151e-09	6.72035e-08	4.37349e-08	FOXP3/HLA-DOB/HLA-DQA1/HLA-DQA2/HLA-DQB1/IFNG/IL12RB1/IL1R1/IL21R/IL23A/IL27/IL6/IL6ST/JAK3/ZAP70/LCK/STAT1/STAT5B/IL2RA/IL2RB/IL2RG/CD3E/FOS/MAPK10/TGFBR2/JUN/NFKBIE/RXRG/CD3D/CD3G/STAT5A	31
hsa05144	Malaria	20/732	50/8112	3.45924e-09	7.31382e-08	4.75971e-08	ICAM1/IFNG/IL18/IL6/TLR4/TNF/CXCL8/ITGB2/CD36/CSF3/SELP/THBS4/VCAM1/LRP1/HGF/ACKR1/SDC1/ITGAL/HBB/PECAM1	20
hsa04145	Phagosome	38/732	152/8112	3.70686e-09	7.31487e-08	4.76039e-08	CD209/CLEC7A/FCGR1A/FCGR3A/HLA-A/HLA-B/HLA-C/HLA-DOB/HLA-DQA1/HLA-DQA2/HLA-DQB1/HLA-F/HLA-G/TAP1/TAP2/TFRC/TLR4/COLEC12/CORO1A/CYBA/MRC1/NCF1/TUBB/ITGB2/CD36/CALR/THBS4/TLR6/SFTPA1/SFTPA2/OLR1/TUBB3/DYNC2H1/SEC61A2/SEC61G/ATP6V0B/ATP6V1C2/FCAR	38
hsa05202	Transcriptional misregulation in cancer	44/732	192/8112	4.06423e-09	7.51883e-08	4.89312e-08	BCL6/CD86/FCGR1A/IL6/MEF2C/NFKBIZ/NSD2/CXCL8/ELANE/PAX5/GZMB/PPARG/NR4A3/IL1R2/IL2RB/BAX/CEBPA/IGF1/MITF/TGFBR2/ZBTB16/ZEB1/MMP9/PLAU/CSF2/PDGFA/NGFR/RXRG/HDAC2/CCNA2/BCL2A1/FLI1/DUSP6/FOXO1/ITGB7/H3C1/H3C10/H3C11/H3C12/H3C13/H3C4/H3C7/H3C8/MMP3	44
hsa05166	Human T-cell leukemia virus 1 infection	48/732	222/8112	6.07667e-09	1.05805e-07	6.88564e-08	HLA-A/HLA-B/HLA-C/HLA-DOB/HLA-DQA1/HLA-DQA2/HLA-DQB1/HLA-F/HLA-G/ICAM1/IL1R1/IL6/JAK3/LTA/RELB/TNF/TNFRSF13C/LCK/STAT5B/ITGB2/IL1R2/IL2RA/IL2RB/IL2RG/BAX/CALR/CD3E/FOS/MAPK10/PIK3R1/TGFBR2/ZFP36/JUN/PIK3R2/CSF2/ITGAL/CD3D/CD3G/PTEN/CCNA2/E2F1/CDKN2A/MMP7/KAT2B/EGR1/STAT5A/ANAPC11/CDC20	48
hsa04657	IL-17 signaling pathway	28/732	94/8112	6.97122e-09	1.14638e-07	7.46043e-08	IFNG/IL6/TNF/TRAF2/CXCL10/CXCL2/CXCL8/S100A7/S100A9/CCL11/CCL17/CCL20/CCL7/IKBKE/LCN2/S100A8/TRAF4/CSF3/FOS/IL17D/MAPK10/S100A7A/MMP9/JUN/CSF2/MMP1/MMP3/MUC5B	28
hsa05170	Human immunodeficiency virus 1 infection	46/732	212/8112	1.131e-08	1.76198e-07	1.14667e-07	HLA-A/HLA-B/HLA-C/HLA-F/HLA-G/TAP1/TAP2/TLR4/TNF/TRAF2/BCL2/APOBEC3A/APOBEC3B/APOBEC3H/CGAS/FASLG/IRAK1/PAK3/RAC2/CCR5/CXCR4/BAX/CALR/CD3E/FOS/LIMK1/MAPK10/PIK3R1/TAPBP/PDIA3/JUN/GNAI1/RAC3/PIK3R2/CD3D/CD3G/PAK5/ITPR3/ITPR1/AP1M2/AP1S1/CDK1/ELOC/RPS6KB2/CFL1/CALML5	46
hsa05332	Graft-versus-host disease	17/732	42/8112	4.26522e-08	6.29209e-07	4.09478e-07	CD80/CD86/HLA-A/HLA-B/HLA-C/HLA-DOB/HLA-DQA1/HLA-DQA2/HLA-DQB1/HLA-F/HLA-G/IFNG/IL6/TNF/FASLG/GZMB/IL1A	17
