# Supplementary material for: Combination of Immune-Related Network and Molecular Typing Analysis Defines a Three-Gene Signature for Predicting Prognosis of Triple-Negative Breast Cancer
Source: Biomolecules. 2022 Oct 25;12(11):1556. doi: 10.3390/biom12111556 (PMC9687467; doi:10.3390/biom12111556)
Supplement: Supplementary file 1 [file biomolecules-12-01556-s001.zip › Supplementary Table. S2.xlsx]

## Sheet: Sheet1
Table.S2 The TOP 20 terms for GO annotation of 1139 DEIGs
ONTOLOGY	ID	Description	GeneRatio	BgRatio	pvalue	p.adjust	qvalue	geneID	Count
BP	GO:0050900	leukocyte migration	149/1120	499/18670	1.66784e-64	9.40325e-61	5.33181e-61	ANXA1/CD48/CX3CR1/CXCL13/FCAMR/FUT7/ICAM1/IGHA2/IGHV1-69/IGHV3-30/IGHV4-34/IGKV3-15/IGLC2/IGLV3-1/IGLV3-21/IL1R1/IL23A/IL6/JAM3/JCHAIN/MCOLN2/MYO1G/TNF/TREM1/ZAP70/CCR7/CXCL10/CXCL11/CXCL14/CXCL2/CXCL8/CXCL9/ELANE/IL36RN/PF4/PPBP/RARRES2/S100A7/S100A9/ADAM8/CCL11/CCL14/CCL16/CCL17/CCL20/CCL21/CCL23/CCL24/CCL25/CCL5/CCL7/CD177/CH25H/CHGA/CORO1A/CX3CL1/FER/FPR2/HCK/IL36G/LCK/LEP/LGALS9/MIF/S100A8/S…	149
BP	GO:0051249	regulation of lymphocyte activation	145/1120	485/18670	8.16612e-63	2.30203e-59	1.30529e-59	ANXA1/ATAD5/BCL6/BTLA/CAMK4/CD19/CD209/CD27/CD274/CD6/CD80/CD86/CLEC4G/CLEC7A/CSK/CTLA4/FOXP3/HLA-F/HLA-G/HSPD1/ICOSLG/IFNG/IGHA2/IGHE/IGHG1/IGHG2/IGHG3/IGHG4/IGHV1-18/IGHV1-45/IGHV1-69/IGHV1-69D/IGHV3-30/IGHV4-34/IGLC2/IL12B/IL12RB1/IL18/IL23A/IL27/IL6/IL6ST/IRF1/JAK3/LAG3/LAX1/LILRB1/LILRB4/MAD2L2/MEF2C/MSH2/NFKBIZ/NOD2/NSD2/PAG1/PARP3/PDCD1/RIPK2/SAMSN1/SIT1/SLA2/TFRC/TLR4/TNFRSF13C/TNFSF13B/T…	145
BP	GO:0002683	negative regulation of immune system process	137/1120	435/18670	1.99303e-62	3.74557e-59	2.1238e-59	ANXA1/BCL6/CD274/CD80/CD86/CLEC4G/CTLA4/FOXP3/HLA-DOB/HLA-F/HLA-G/IL12B/IL1RL1/IRF1/JAK3/LAG3/LAX1/LILRB1/LILRB4/MICB/PAG1/PARP3/PDCD1/RNF125/SAMSN1/SERPING1/SLA2/TLR4/TNF/TNFSF4/PF4/PGLYRP3/PGLYRP4/BPI/CCL21/CCL25/CX3CL1/FER/GBP1/GPER1/HMGB3/IFNL1/IRAK3/KIR2DL4/LGALS9/MIF/MMP12/NLRC5/NMI/PPARG/PRKDC/PTPN22/SERPINB4/SLAMF8/SOCS1/TLR3/TYRO3/ANGPT1/FCRL3/FGL2/STAP1/C5AR2/CXCR2/GPR17/IL2RA/ADGRF5/AD…	137
BP	GO:0042110	T cell activation	132/1120	464/18670	2.85581e-54	4.02527e-51	2.28239e-51	ANXA1/BCL6/BTLA/CAMK4/CD209/CD27/CD274/CD6/CD7/CD80/CD86/CLEC4D/CLEC4G/CLEC7A/CSK/CTLA4/EOMES/FOXP3/FUT7/HLA-G/HSPD1/ICAM1/ICOSLG/IFNG/IL12B/IL12RB1/IL18/IL23A/IL27/IL6/IL6ST/IRF1/ITK/JAK3/LAG3/LAX1/LEF1/LILRB1/LILRB4/MICB/NFKBIZ/NOD2/PAG1/PDCD1/PRR7/RELB/RIPK2/RSAD2/SIT1/SLA2/SLAMF6/SLC11A1/TFRC/TNFRSF13C/TNFSF13B/TNFSF4/ZAP70/BCL2/CCR7/ADAM8/CCL21/CCL5/CGAS/CLEC4E/CORO1A/ELF4/GSN/IFNL1/LCK/LEP/…	132
BP	GO:0060326	cell chemotaxis	106/1120	304/18670	4.18611e-53	4.72026e-50	2.67647e-50	ANXA1/CX3CR1/CXCL13/IL23A/IL6/JAM3/LEF1/CCR7/CXCL10/CXCL11/CXCL14/CXCL2/CXCL8/CXCL9/IL36RN/PF4/PPBP/RARRES2/S100A7/S100A9/ADAM8/CCL11/CCL14/CCL16/CCL17/CCL20/CCL21/CCL23/CCL24/CCL25/CCL5/CCL7/CH25H/CHGA/CORO1A/CX3CL1/FPR2/HMGB2/IL36G/LGALS9/MIF/PRKD1/S100A8/SLAMF8/ITGB2/KIT/RAC2/STAP1/ACKR3/ACKR4/C5AR2/CCR4/CCR5/CCR8/CXCR1/CXCR2/CXCR3/CXCR4/CXCR6/ANO6/CALR/CCL28/CCN3/CNR2/CXCL12/DUSP1/EDN2/EDN3/E…	106
BP	GO:1903706	regulation of hemopoiesis	132/1120	475/18670	5.84317e-53	5.49063e-50	3.11328e-50	ANXA1/BCL6/CAMK4/CD27/CD80/CD86/CTLA4/FOXP3/HLA-G/IFNG/IL12B/IL12RB1/IL18/IL23A/IL27/IRF1/IRF7/JAK3/LAG3/LEF1/LILRB1/LILRB4/MEF2C/NFKBIZ/RIPK2/TLR4/TNF/TNFSF4/ZAP70/PF4/PGLYRP3/PGLYRP4/ADAM8/HMGB2/HMGB3/IFNL1/ISG15/LGALS9/RASGRP1/SLAMF8/SOCS1/STAT1/STAT5B/TLR3/NR4A3/FCRL3/FGL2/IL2RA/ADIPOQ/BMP4/CARTPT/CD2/CSF3/CYP26B1/EGR3/FANCA/FANCD2/FBN1/FOS/FSTL3/GAS6/GLI3/GPR171/H4C1/H4C11/H4C12/H4C14/H4C2/H…	132
BP	GO:0002696	positive regulation of leukocyte activation	117/1120	380/18670	4.66246e-52	3.75528e-49	2.12931e-49	ANXA1/ATAD5/BCL6/BTLA/CD209/CD27/CD274/CD6/CD80/CD86/CLEC4D/CLEC7A/CSK/CTLA4/FOXP3/HLA-F/HLA-G/HSPD1/ICOSLG/IFNG/IGHA2/IGHE/IGHG1/IGHG2/IGHG3/IGHG4/IGHV1-18/IGHV1-45/IGHV1-69/IGHV1-69D/IGHV3-30/IGHV4-34/IGLC2/IL12B/IL12RB1/IL18/IL1RL1/IL23A/IL6/IL6ST/JAK3/LILRB1/LILRB4/MAD2L2/MEF2C/MSH2/NFKBIZ/NOD2/NSD2/PDCD1/RIPK2/TFRC/TLR4/TNFRSF13C/TNFSF13B/TNFSF4/TRBC1/TRBC2/ZAP70/BCL2/CCR7/ADAM8/CCL21/CCL5/C…	117
BP	GO:0050867	positive regulation of cell activation	118/1120	394/18670	4.45132e-51	3.13707e-48	1.77877e-48	ANXA1/ATAD5/BCL6/BTLA/CD209/CD27/CD274/CD6/CD80/CD86/CLEC4D/CLEC7A/CSK/CTLA4/FOXP3/HLA-F/HLA-G/HSPD1/ICOSLG/IFNG/IGHA2/IGHE/IGHG1/IGHG2/IGHG3/IGHG4/IGHV1-18/IGHV1-45/IGHV1-69/IGHV1-69D/IGHV3-30/IGHV4-34/IGLC2/IL12B/IL12RB1/IL18/IL1RL1/IL23A/IL6/IL6ST/JAK3/LILRB1/LILRB4/MAD2L2/MEF2C/MSH2/NFKBIZ/NOD2/NSD2/PDCD1/RIPK2/TFRC/TLR4/TNFRSF13C/TNFSF13B/TNFSF4/TRBC1/TRBC2/ZAP70/BCL2/CCR7/ADAM8/CCL21/CCL5/C…	118
BP	GO:0007159	leukocyte cell-cell adhesion	105/1120	337/18670	2.88972e-47	1.81025e-44	1.02644e-44	ANXA1/BCL6/BTLA/CD209/CD27/CD274/CD6/CD80/CD86/CLEC4G/CSK/CTLA4/CX3CR1/FOXP3/HLA-G/HSPD1/ICAM1/ICOSLG/IFNG/IL12B/IL12RB1/IL18/IL23A/IL6/IL6ST/IRF1/JAK3/LAG3/LAX1/LILRB1/LILRB4/NFKBIZ/NOD2/PAG1/PDCD1/RIPK2/TFRC/TNF/TNFRSF13C/TNFSF13B/TNFSF4/ZAP70/CCR7/ELANE/S100A9/ADAM8/CCL21/CCL25/CCL5/CD177/CORO1A/IFNL1/IRAK1/LCK/LEP/LGALS9/PAK3/PTPN22/RASGRP1/S100A8/SOCS1/SRC/ITGB2/NR4A3/RAC2/FGL2/IL2RA/BMP4/CA…	105
BP	GO:0031349	positive regulation of defense response	109/1120	384/18670	1.14009e-44	6.42785e-42	3.6447e-42	CD209/CD6/CLEC10A/CLEC4C/CLEC4D/CLEC6A/CLEC7A/CRTAM/HLA-F/HLA-G/HPX/IL12B/IL18/IL1RL1/IL23A/IL6/IL6ST/IRF7/LAG3/LTA/MEF2C/MICB/NFKBIZ/NOD2/PVR/RELB/RIPK2/SH2D1A/SLAMF6/TLR4/TNF/TNFSF4/CCR7/S100A9/ADAM8/AIM2/CCL14/CCL24/CCL5/CGAS/CLEC4E/COCH/CX3CL1/CYBA/F12/FPR2/GBP5/HCK/HMGB2/HMGB3/IKBKE/KIR2DL4/MMP12/NCR3/NLRC5/PAK3/POLR3G/PRKDC/RASGRP1/S100A8/SNCA/SRC/TLR3/ULBP1/ULBP2/ULBP3/ZBP1/VAMP8/STAP1/CEB…	109
BP	GO:0051251	positive regulation of lymphocyte activation	101/1120	334/18670	3.76184e-44	1.92812e-41	1.09327e-41	ANXA1/ATAD5/BCL6/BTLA/CD209/CD27/CD274/CD6/CD80/CD86/CLEC7A/CSK/CTLA4/FOXP3/HLA-F/HLA-G/HSPD1/ICOSLG/IFNG/IGHA2/IGHE/IGHG1/IGHG2/IGHG3/IGHG4/IGHV1-18/IGHV1-45/IGHV1-69/IGHV1-69D/IGHV3-30/IGHV4-34/IGLC2/IL12B/IL12RB1/IL18/IL23A/IL6/IL6ST/JAK3/LILRB1/LILRB4/MAD2L2/MEF2C/MSH2/NFKBIZ/NOD2/NSD2/PDCD1/RIPK2/TFRC/TLR4/TNFRSF13C/TNFSF13B/TNFSF4/TRBC1/TRBC2/ZAP70/BCL2/CCR7/ADAM8/CCL21/CCL5/CORO1A/LCK/LEP/…	101
BP	GO:0002429	immune response-activating cell surface receptor signaling pathway	120/1120	473/18670	1.35261e-43	5.86615e-41	3.32621e-41	BMX/CD19/CD209/CD79A/CLEC10A/CLEC4C/CLEC4D/CLEC6A/CR2/CSK/CTLA4/FCGR1A/FCGR3A/FOXP3/HLA-DQA1/HLA-DQA2/HLA-DQB1/HLA-DQB2/ICOSLG/IGHA2/IGHE/IGHG1/IGHG2/IGHG3/IGHG4/IGHV1-18/IGHV1-45/IGHV1-69/IGHV1-69D/IGHV3-30/IGHV4-34/IGKV3-15/IGLC2/IGLV3-1/IGLV3-21/ITK/LAX1/LILRB4/MEF2C/MICB/MYO1G/NFKBIZ/PAG1/RELB/RIPK2/SLA2/TRAT1/TRAV19/TRAV29DV5/TRAV8-4/TRBC1/TRBC2/TRBV12-3/TRBV7-9/ZAP70/BCL2/CCR7/MS4A1/PAX5/AP…	120
BP	GO:0002757	immune response-activating signal transduction	120/1120	473/18670	1.35261e-43	5.86615e-41	3.32621e-41	BMX/CD19/CD209/CD79A/CLEC10A/CLEC4C/CLEC4D/CLEC6A/CR2/CSK/CTLA4/FCGR1A/FCGR3A/FOXP3/HLA-DQA1/HLA-DQA2/HLA-DQB1/HLA-DQB2/ICOSLG/IGHA2/IGHE/IGHG1/IGHG2/IGHG3/IGHG4/IGHV1-18/IGHV1-45/IGHV1-69/IGHV1-69D/IGHV3-30/IGHV4-34/IGKV3-15/IGLC2/IGLV3-1/IGLV3-21/ITK/LAX1/LILRB4/MEF2C/MICB/MYO1G/NFKBIZ/PAG1/RELB/RIPK2/SLA2/TRAT1/TRAV19/TRAV29DV5/TRAV8-4/TRBC1/TRBC2/TRBV12-3/TRBV7-9/ZAP70/BCL2/CCR7/MS4A1/PAX5/AP…	120
BP	GO:0050863	regulation of T cell activation	97/1120	314/18670	2.54582e-43	1.02524e-40	5.81328e-41	ANXA1/BCL6/BTLA/CAMK4/CD209/CD27/CD274/CD6/CD80/CD86/CLEC4G/CSK/CTLA4/FOXP3/HLA-G/HSPD1/ICOSLG/IFNG/IL12B/IL12RB1/IL18/IL23A/IL27/IL6/IL6ST/IRF1/JAK3/LAG3/LAX1/LILRB1/LILRB4/NFKBIZ/NOD2/PAG1/PDCD1/RIPK2/SIT1/TFRC/TNFRSF13C/TNFSF13B/TNFSF4/ZAP70/CCR7/ADAM8/CCL21/CCL5/CGAS/CORO1A/GSN/IFNL1/LCK/LEP/LGALS9/PAK3/PTPN22/RASGRP1/SOCS1/SRC/RAC2/FGL2/IL2RA/BMP4/CAV1/CD2/CD24/CD3E/CD5/CYP26B1/DPP4/EFNB3/EG…	97
BP	GO:1903037	regulation of leukocyte cell-cell adhesion	95/1120	304/18670	6.4358e-43	2.419e-40	1.37162e-40	ANXA1/BCL6/BTLA/CD209/CD27/CD274/CD6/CD80/CD86/CLEC4G/CSK/CTLA4/FOXP3/HLA-G/HSPD1/ICAM1/ICOSLG/IFNG/IL12B/IL12RB1/IL18/IL23A/IL6/IL6ST/IRF1/JAK3/LAG3/LAX1/LILRB1/LILRB4/NFKBIZ/NOD2/PAG1/PDCD1/RIPK2/TFRC/TNF/TNFRSF13C/TNFSF13B/TNFSF4/ZAP70/CCR7/ELANE/ADAM8/CCL21/CCL25/CCL5/CORO1A/IFNL1/IRAK1/LCK/LEP/LGALS9/PAK3/PTPN22/RASGRP1/SOCS1/SRC/ITGB2/NR4A3/FGL2/IL2RA/BMP4/CAV1/CCL28/CD24/CD3E/CD5/CXCL12/DP…	95
BP	GO:0002697	regulation of immune effector process	117/1120	462/18670	2.03021e-42	7.15395e-40	4.05641e-40	ANXA1/ATAD5/BCL6/C6/C7/C8G/CD19/CD1A/CD1B/CD1E/CD80/CD86/CLEC4G/CR2/CRTAM/FOXP3/HLA-A/HLA-B/HLA-C/HLA-F/HLA-G/HPX/HSPD1/ICAM1/IFNG/IGHG1/IGHG2/IGHG3/IGHG4/IGHV1-69/IGHV3-30/IGHV4-34/IGKV3-15/IGLC2/IGLV3-1/IGLV3-21/IL12B/IL12RB1/IL18/IL1R1/IL23A/IL27/IL6/JAK3/LAG3/LILRB1/LTA/MAD2L2/MICB/MSH2/NFKBIZ/NOD2/NSD2/PARP3/PVR/RIPK2/RNF125/RSAD2/SERPING1/SH2D1A/SLAMF6/SUSD4/TFRC/TLR4/TNF/TNFSF4/TRAF2/UNC13…	117
BP	GO:0001819	positive regulation of cytokine production	117/1120	464/18670	3.24745e-42	1.07701e-39	6.10682e-40	ANXA1/CD274/CD6/CD80/CD86/CLEC6A/CLEC7A/CRTAM/FOXP3/HLA-F/HLA-G/HSPD1/IFNG/IL12B/IL12RB1/IL18/IL1R1/IL1RL1/IL23A/IL27/IL6/IL6ST/IRF1/IRF7/LILRB1/LTA/MCOLN2/NOD2/RIPK2/RNF125/RSAD2/SLAMF6/SLC11A1/TLR4/TNF/TNFRSF13C/TNFSF4/TRAF2/CCR7/ELANE/GAPDH/IL36RN/PF4/RGCC/ADAM8/AIM2/CGAS/CLEC4E/CLEC5A/CX3CL1/CYBA/GBP5/HMGB2/IFIH1/IFNL1/IL36G/INAVA/IRAK1/KIR2DL4/LEP/LGALS9/MIF/MMP12/POLR3G/POLR3K/PRKDC/PTPN22/…	117
BP	GO:0030595	leukocyte chemotaxis	81/1120	224/18670	4.7009e-42	1.47243e-39	8.34891e-40	ANXA1/CXCL13/IL23A/IL6/JAM3/CCR7/CXCL10/CXCL11/CXCL14/CXCL2/CXCL8/CXCL9/IL36RN/PF4/PPBP/RARRES2/S100A7/S100A9/ADAM8/CCL11/CCL14/CCL16/CCL17/CCL20/CCL21/CCL23/CCL24/CCL25/CCL5/CCL7/CH25H/CHGA/CORO1A/CX3CL1/FPR2/IL36G/LGALS9/MIF/S100A8/SLAMF8/ITGB2/KIT/RAC2/STAP1/C5AR2/CCR5/CXCR1/CXCR2/CXCR3/CXCR4/ANO6/CALR/CCN3/CNR2/CXCL12/DUSP1/EDN2/EDN3/GAS6/GPR18/MDK/MMP28/MSTN/MTUS1/PADI2/PLA2G7/PTN/S100A14/SL…	81
BP	GO:0097529	myeloid leukocyte migration	78/1120	210/18670	1.64649e-41	4.88575e-39	2.77031e-39	ANXA1/CX3CR1/CXCL13/IL1R1/IL23A/IL6/JAM3/MCOLN2/CCR7/CXCL10/CXCL11/CXCL2/CXCL8/CXCL9/IL36RN/PF4/PPBP/RARRES2/S100A7/S100A9/ADAM8/CCL11/CCL14/CCL16/CCL17/CCL20/CCL21/CCL23/CCL24/CCL25/CCL5/CCL7/CD177/CHGA/CX3CL1/FPR2/IL36G/MIF/S100A8/SLAMF8/ITGB2/KIT/RAC2/STAP1/C5AR2/CXCR1/CXCR2/ANO6/CCN3/CD200/CD99L2/CXCL12/DUSP1/EDN2/EDN3/MDK/MMP14/MMP28/MSTN/MTUS1/P2RY12/PDGFD/PLA2G7/PTGER4/S100A14/SLIT2/THBS4/…	78
BP	GO:0022407	regulation of cell-cell adhesion	107/1120	402/18670	5.63927e-41	1.58971e-38	9.01393e-39	ANXA1/BCL6/BTLA/CD209/CD27/CD274/CD6/CD80/CD86/CLEC4G/CSK/CTLA4/CXCL13/FGA/FOXP3/HLA-G/HSPD1/ICAM1/ICOSLG/IFNG/IL12B/IL12RB1/IL18/IL23A/IL6/IL6ST/IRF1/JAK3/LAG3/LAX1/LEF1/LILRB1/LILRB4/MAD2L2/NFKBIZ/NOD2/PAG1/PDCD1/RIPK2/TFRC/TNF/TNFRSF13C/TNFSF13B/TNFSF4/ZAP70/CCR7/ELANE/RGCC/ADAM8/CCL21/CCL25/CCL5/CORO1A/CX3CL1/IFNL1/IRAK1/LCK/LEP/LGALS9/PAK3/PTPN22/RASGRP1/SOCS1/SRC/ITGB2/NR4A3/FGL2/IL2RA/ADIP…	107
